# Supplementary material for: Targeting BRAF Activation as Acquired Resistance Mechanism to EGFR Tyrosine Kinase Inhibitors in EGFR-Mutant Non-Small-Cell Lung Cancer
Source: Pharmaceutics. 2021 Sep 15;13(9):1478. doi: 10.3390/pharmaceutics13091478 (PMC8471192; doi:10.3390/pharmaceutics13091478)
Supplement: Supplementary file 1 [file pharmaceutics-13-01478-s001.zip]

Archive with 1 entries (1 files):
- pharmaceutics-1340846 - supplementary.pdf
